# Supplementary material for: A dynamic basal complex modulates mammalian sperm movement
Source: Nat Commun. 2021 Jun 21;12:3808. doi: 10.1038/s41467-021-24011-0 (PMC8217517; doi:10.1038/s41467-021-24011-0)
Supplement: Supplementary file 13 — Source Data [file 41467_2021_24011_MOESM13_ESM.xlsx]

## Sheet: Fig. 1g
		BoVine															Rabbit																Human
		FAM161A Intensity (photon counting)					CETN1 Intensity (photon counting)				WDR90 Intensity (photon counting)						FAM161A Intensity (photon counting)					CETN1 Intensity (photon counting)					WDR90 Intensity (Photon counting)						FAM161A Intensity (Photon Counting)					CETN1 Intensity (photon counting)				WDR90 Intensity (photon counting)
			DC	PC	DC/PC		DC	PC	DC/PC			DC	PC	DC/PC				DC	PC	DC/PC			DC	PC	DC/PC			DC	PC	DC/PC				DC	PC	DC/PC		DC	PC	DC/PC			DC	PC	DC/PC
																						Experiment 1	42	32	1.3125		Experiment1	127	59	2.15254
		Experiment 1	381	186	2.04839		217	65	3.33846		Experiment 1	31	31	1			Experiment 1	245	74	3.31081			202	74	2.72973			66	95	0.694737			Experiment 1	218	132	1.65152		117	87	1.34483		Experiment 1	160	144	1.11111
			203	75	2.70667		119	55	2.16364			66	58	1.13793				324	77	4.20779			107	34	3.14706			92	96	0.958333				201	109	1.84404		100	86	1.16279			156	124	1.25806
			192	131	1.46565		189	64	2.95312			39	32	1.21875				224	103	2.17476			140	36	3.88889			98	68	1.44118				258	193	1.33679		144	116	1.24138			77	67	1.14925
			383	153	2.50327		183	73	2.50685			36	28	1.28571				237	119	1.9916			27	14	1.92857			255	126	2.02381				217	125	1.736		111	104	1.06731			118	106	1.11321
			268	168	1.59524		195	82	2.37805			50	47	1.06383				156	59	2.64407			9	8	1.125			99	100	0.99				194	139	1.39568		128	87	1.47126			126	87	1.44828
			357	86	4.15116		212	76	2.78947			44	60	0.733333				258	96	2.6875			82	15	5.46667			884	310	2.85161				221	161	1.37267		110	63	1.74603			79	77	1.02597
			430	248	1.73387		153	37	4.13514			33	40	0.825				239	66	3.62121			306	42	7.28571			922	266	3.46617				370	138	2.68116		176	96	1.83333			372	334	1.11377
			507	207	2.44928		174	105	1.65714			44	38	1.15789				198	54	3.66667			48	29	1.65517			80	63	1.26984				231	217	1.06452		171	78	2.19231			348	270	1.28889
			412	273	1.50916		205	53	3.86792			32	34	0.941176				70	32	2.1875			34	7	4.85714			172	73	2.35616				292	227	1.28634		118	58	2.03448			344	280	1.22857
			264	109	2.42202		260	126	2.06349			28	53	0.528302				178	85	2.09412		Experiment 2	218	48	4.54167			311	179	1.73743				420	246	1.70732		328	136	2.41176			266	284	0.93662
			308	152	2.02632		202	108	1.87037			37	20	1.85				133	41	3.2439			97	25	3.88			531	128	4.14844				322	193	1.66839		152	92	1.65217			95	64	1.48438
			374	314	1.19108		206	62	3.32258			22	18	1.22222				160	89	1.79775			10.2	10	1.02			160	57	2.80702				317	170	1.86471		144	98	1.46939		Experiment 2	77	57	1.35088
			270	113	2.38938		160	71	2.25352			23	9	2.55556				156	64	2.4375			303	113	2.68142			236	156	1.51282				611	282	2.16667		145	88	1.64773			67	43	1.55814
			286	142	2.01408		117	54	2.16667			11	9	1.22222				209	113	1.84956			299	95	3.14737			248	169	1.46746				225	126	1.78571		249	146	1.70548			76	76	1
			794	283	2.80565		170	77	2.20779			21	8	2.625				183	61	3			191	73	2.61644			743	280	2.65357				266	173	1.53757		132	90	1.46667			232	216	1.07407
			257	147	1.7483		183	80	2.2875		Experiment 2	22	21	1.04762				296	91	3.25275			117	59	1.98305			257	214	1.20093				288	211	1.36493		197	119	1.65546			115	129	0.891473
			268	95	2.82105		120	63	1.90476			47	25	1.88				241	64	3.76562			150	93	1.6129			199	134	1.48507				313	235	1.33191		106	100	1.06			124	136	0.911765
			577	162	3.56173		170	63	2.69841			59	39	1.51282				205	107	1.91589		Experimen 3	132	108	1.22222		Experiment 2	568	235	2.41702				360	236	1.52542		99	81	1.22222			115	131	0.877863
			606	278	2.17986		115	64	1.79688			40	32	1.25				271	113	2.39823			142	115	1.23478			373	238	1.56723				215	144	1.49306		178	127	1.40157			121	82	1.47561
			376	198	1.89899		213	90	2.36667			39	35	1.11429				220	83	2.6506			320	135	2.37037			499	200	2.495				278	171	1.62573		162	83	1.95181			74	46	1.6087
		Experiment 2	169	37	4.56757		182	89	2.04494			28	24	1.16667				219	73	3			14	15	0.933333			116	107	1.08411				198	192	1.03125		157	129	1.21705			54	39	1.38462
			177	108	1.63889		117	65	1.8			25	20	1.25				96	59	1.62712			273	63	4.33333			181	92	1.96739				323	225	1.43556		44	32	1.375			100	84	1.19048
			206	90	2.28889		163	62	2.62903			29	18	1.61111				275	93	2.95699			152	60	2.53333			173	85	2.03529				420	186	2.25806		122	102	1.19608			55	39	1.41026
			247	140	1.76429		168	75	2.24			30	46	0.652174				220	108	2.03704			166	33	5.0303			242	205	1.18049				274	190	1.44211		140	104	1.34615			68	52	1.30769
			215	101	2.12871		155	68	2.27941			97	42	2.30952				354	115	3.07826			176	25	7.04			98	117	0.837607				374	283	1.32155		182	95	1.91579			65	70	0.928571
			243	154	1.57792		177	83	2.13253			40	26	1.53846				269	135	1.99259			41	22	1.86364			221	133	1.66165				343	308	1.11364		157	115	1.36522		Experiment 3	68	50	1.36
			247	127	1.94488		180	79	2.27848			25	20	1.25				272	120	2.26667			48	24	2			435	281	1.54804				271	164	1.65244		172	140	1.22857			56	52	1.07692
			245	157	1.56051		171	58	2.94828		Experiment 3	20	30	0.666667				239	59	4.05085			37	8	4.625			479	199	2.40704				59	51	1.15686		225	65	3.46154			90	65	1.38462
			226	133	1.69925		194	82	2.36585			33	32	1.03125				199	97	2.05155			4	4	1			123	92	1.33696				69	36	1.91667		59	39	1.51282			99	77	1.28571
			341	137	2.48905		210	58	3.62069			47	27	1.74074				199	97	2.05155			55	19	2.89474			494	216	2.28704				90	77	1.16883		80	72	1.11111			88	83	1.06024
			257	112	2.29464		211	83	2.54217			147	124	1.18548			Experiment 2	243	114	2.13158			19	19	1			604	99	6.10101			Experiment 2	91	62	1.46774		52	48	1.08333			34	21	1.61905
			403	166	2.42771		247	139	1.77698			45	39	1.15385				224	119	1.88235			25	6	4.16667		Experiment 3	246	137	1.79562				76	52	1.46154		53	33	1.60606			31	29	1.06897
			217	125	1.736		196	59	3.32203			35	34	1.02941				268	93	2.88172			43	12	3.58333			697	293	2.37884				113	60	1.88333		64	44	1.45455			36	51	0.705882
			293	155	1.89032		149	69	2.15942			48	22	2.18182				110	51	2.15686								58	73	0.794521				100	99	1.0101		60	56	1.07143			46	36	1.27778
			320	119	2.68908		201	58	3.46552			37	38	0.973684				338	86	3.93023								188	88	2.13636				165	58	2.84483		68	39	1.74359			43	32	1.34375
			334	178	1.8764		200	53	3.77358			40	37	1.08108				736	444	1.65766								322	294	1.09524				130	66	1.9697		84	51	1.64706			36	50	0.72
			326	132	2.4697		151	66	2.28788			46	36	1.27778				672	551	1.2196								54	21	2.57143				97	69	1.4058		80	40	2			34	32	1.0625
			198	99	2		219	107	2.04673			41	35	1.17143				1260	440	2.86364								204	96	2.125				102	91	1.12088		74	72	1.02778
			212	105	2.01905		173	53	3.26415			51	36	1.41667				1221	425	2.87294								187	90	2.07778				74	72	1.02778		53	48	1.10417
		Experiment 3	280	157	1.78344		166	51	3.2549			37	34	1.08824				999	459	2.17647								112	28	4				112	87	1.28736		51	51	1
			273	108	2.52778		162	98	1.65306									1091	468	2.3312								104	63	1.65079				96	85	1.12941		86	56	1.53571
			272	136	2		238	84	2.83333									1228	604	2.03311								211	215	0.981395				108	72	1.5		76	66	1.15152
			246	148	1.66216		226	85	2.65882									998	498	2.00402								210	91	2.30769				123	90	1.36667		75	51	1.47059
			243	139	1.7482		233	85	2.74118									997	297	3.3569								515	148	3.47973				120	84	1.42857		82	61	1.34426
			461	183	2.51913		219	42	5.21429									497	223	2.2287								226	78	2.89744				114	58	1.96552		78	45	1.73333
			284	167	1.7006		228	72	3.16667									864	341	2.53372								177	60	2.95				184	83	2.21687		71	48	1.47917
			296	104	2.84615		155	66	2.34848									1216	472	2.57627														122	55	2.21818		81	41	1.97561
			388	162	2.39506		277	81	3.41975									1198	501	2.39122														100	89	1.1236		48	34	1.41176
			573	272	2.10662		235	98	2.39796									537	294	1.82653														113	50	2.26		65	56	1.16071
			276	121	2.28099		220	120	1.83333									524	202	2.59406														100	70	1.42857		64	29	2.2069
			265	147	1.80272		215	96	2.23958									560	234	2.39316														130	74	1.75676		69	40	1.725
			266	165	1.61212		164	67	2.44776									520	227	2.29075														76	68	1.11765		52	47	1.10638
			194	91	2.13187		187	66	2.83333									560	202	2.77228														113	96	1.17708		54	57	0.947368
			203	125	1.624		235	59	3.98305									545	327	1.66667														148	121	1.22314		65	39	1.66667
			218	123	1.77236		243	103	2.35922									385	159	2.42138													Experiment 3	95	81	1.17284		80	65	1.23077
			233	161	1.4472		224	117	1.91453									631	222	2.84234														123	68	1.80882		51	47	1.08511
			262	162	1.61728		215	76	2.82895									560	270	2.07407														110	66	1.66667		71	44	1.61364
			284	155	1.83226		198	62	3.19355									506	251	2.01594														177	145	1.22069		64	36	1.77778
			294	165	1.78182		174	68	2.55882									501	206	2.43204														76	42	1.80952		89	104	0.855769
			231	164	1.40854		172	59	2.91525									495	252	1.96429														87	67	1.29851		27	9	3
			302	137	2.20438		169	63	2.68254								Experiment 3	603	230	2.62174														128	89	1.4382		63	61	1.03279
			257	142	1.80986		187	76	2.46053									499	233	2.14163														161	120	1.34167		101	83	1.21687
			289	141	2.04965		221	60	3.68333									507	211	2.40284														87	35	2.48571		105	37	2.83784
			232	144	1.61111		204	50	4.08									408	162	2.51852														94	39	2.41026		66	26	2.53846
			194	90	2.15556		156	50	3.12									341	123	2.77236														168	124	1.35484		71	19	3.73684
			205	102	2.0098													447	215	2.07907														138	95	1.45263		82	47	1.74468
			271	151	1.7947													266	110	2.41818														108	97	1.1134		61	42	1.45238
																		279	139	2.00719														84	71	1.1831		73	74	0.986486
																		246	125	1.968														90	63	1.42857		59	36	1.63889
	Average		301.209	148.612	2.0973		190	74.2769	2.68505			40.625	33.925	1.29869				345	131	2.63359														126	91	1.38462		35	28	1.25
	SD		112.459	51.2563	0.585289		35.5563	20.5863	0.709944			22.6497	18.9011	0.480305				319	118	2.70339														165	68	2.42647		60	34	1.76471
																		250	110	2.27273														121	103	1.17476		98	49	2
																		352	123	2.86179														138	70	1.97143		93	60	1.55
																		188	139	1.35252														214	113	1.89381		58	41	1.41463
																		316	147	2.14966														227	79	2.87342		100	64	1.5625
																		176	118	1.49153																		148	43	3.44186
																		224	105	2.13333																		91	91	1
																		372	123	3.02439																		69	69	1
																		294	228	1.28947
																		281	99	2.83838													Average	182.16	118.36	1.58984		100.321	66.5256	1.59861						1.17413
																		262	132	1.98485													SD	106.251	66.1069	0.444706		52.9124	31.024	0.578126						0.234958
																	Average	419.802	181.481	2.44688			120.824	43.7273	3.01206			292.826	143.217	2.07027
																	SD	299.237	135.157	0.619256			98.9363	37.4644	1.71009			218.736	78.5282	1.03159

## Sheet: Fig 1i-j
			Bovine FAM161A spermatozoa rod dimension based on Hyvolution imaging quantification							Rabbit FAM161A spermatozoa rod dimension Hyvolution quantification
			Length			L-R rod width					Length			L-R rod width
			Right (R) rod (nm)	Left (L) rod (nm)		Rostral (nm)	Caudal (nm)				Right (R) rod (nm)	Left (L) rod (nm)		Rostral (nm)	Caudal (nm)
		Experiment 1	908	1061		940	632			Experiment 1	515	592		539	435
			964	973		890	797				518	662		502	398
			964	802		1072	898				450	680		628	518
			887	959		905	830				361	469		638	525
			830	1106		952	800				559	655		633	556
			756	881		1001	890				593	595		582	575
			816	939		1003	858				625	681		618	415
			885	910		818	826				583	622		436	510
			926	994		811	753			Experiment 2	536	625		649	543
			897	913		849	802				558	770		609	460
			931	1137		971	851				617	672		590	578
		Experiment 2	932	943		869	881				456	482		505	462
			816	934		959	889				453	516		493	476
			846	971		972	911				507	542		555	529
			746	853		751	693				472	752		566	505
			631	733		788	721				472	692		615	578
			677	807		707	629				568	650		583	470
			760	807		736	708				537	672		502	446
			805	888		700	633				584	412		602	399
		Experiment 3	819	1111		734	672				355	592		685	614
			734	803		783	690				547	508		666	571
			795	1009		803	788			Experiment 3	443	751		756	632
			835	942		721	689				601	590		619	614
			882	815		747	628				462	780		555	571
			805	955		743	591				588	831		692	632
			773	807		680	699				620	740		624	614
			654	839		858	812				650	730		569	557
			801	894							650	777		754	505
			997	816							647	656		801	643
			740	808							553	862		712	511
			753	1143							639	596		717	492
			834								649	677		660	691
											460	785			649
											584				614
											636				581
															642
			824.969	921.065		843.074	761.889			Average	544.229	655.03		614.219	541.972
			90.5896	109.629		110.775	98.2776			SD	81.181	107.274		83.5366	76.9031

## Sheet: Fig. 2a
	Raw Data for Fig 1a-d (based on STROM imaging)
Fig 1 a	POC5 Quantification (STORM)																					POC5 Quantification (STORM imaging)
		Left to Right (L-R) rod width at DC (nm)		Length (nm)		Width (nm)																	Left to Right (L-R) rod width at DC (nm)		Length (nm)		Width (nm)
	Cell #	Caudal	Rostral	Left rod	Right rod	left rod	right rod															Cell #	Caudal	Rostral	Left rod	Right rod	left rod	right rod
	1	240	429	488	400	115	85															1	240	429	488	400	115	85
	2	288	374	413	334	109	115															2	288	374	413	334	109	115
	3	300	376	341	330	119	90															3	300	376	341	330	119	90
	4	275	381	411	378	129	80															4	275	381	411	378	129	80
	5	235	265	415	380	91	68															5	235	265	415	380	91	68
	6	254	373	376	342	106	97															6	254	373	376	342	106	97
	7	300	396	422	338	91	58															7	300	396	422	338	91	58
	8	249	367	514	328	107	116															8	249	367	514	328	107	116
	9	260	398	412	352	124	111															9	260	398	412	352	124	111
	10	267	423	522	442	91	88															10	267	423	522	442	91	88
	11	272	353	420	363	95	88															11	272	353	420	363	95	88
	12	304	441	429	329	126	81															12	304	441	429	329	126	81
	13	320	463	423	425	156	104															13	320	463	423	425	156	104
	14	340	489	444	397	100	80															14	340	489	444	397	100	80
	15	288	357	456	435	110	67															15	288	357	456	435	110	67
	16	219	357	523	355	106	77															16	219	357	523	355	106	77
	17	281	341	407	350	103	80															17	281	341	407	350	103	80
	18	257	364	430	423	101	71															18	257	364	430	423	101	71
	19	340	411	364	357	109	100															19	340	411	364	357	109	100
	20	305	331	391	320	106	72															20	305	331	391	320	106	72
	23	281	347	417	350	128	81															23	281	347	417	350	128	81
	24	297	421	440	455	120	105															24	297	421	440	455	120	105
	25	249	369	439	470	110	101															25	249	369	439	470	110	101
	26	270	354	415	290	82	98															26	270	354	415	290	82	98
	27	296	364	441	372	94	78															27	296	364	441	372	94	78
	28	323	386	465	412	109	80															28	323	386	465	412	109	80
	29	257	375	410	376	81	80															29	257	375	410	376	81	80
	30	265	380	440	380	120	90															30	265	380	440	380	120	90
																					Average		279.714	381.607	431	374.393	108.5	87.1786
																					SD		30.6157	43.6971	42.7975	44.8209	16.0728	14.9122
Fig 1a-d	Average	Caudal Width	Rostral Width	Left Rod/Microtubule Length	Right Rod/ Microtubules Length	Left rod width	Right rod width	DC L-R mts. width at middle
	POC5	279.714	381.607	431	374.393	108.5	87.1786
	POC1B	330.205	414.757	648.077	561.154	131.571	88.127
	FAM161A	#DIV/0!	#DIV/0!	#DIV/0!	593.868	#DIV/0!	#DIV/0!
	Microtubules	331.85	#DIV/0!	#DIV/0!	#DIV/0!			422.446
	SD
	POC5	30.6157	43.6971	42.7975	44.8209	16.0728	14.9122
	POC1B	34.1256	44.7497	55.6379	49.9807	19.5339	16.8298
	FAM161A	#DIV/0!	#DIV/0!	#DIV/0!	#DIV/0!	#DIV/0!	#DIV/0!
	Microtubules	#DIV/0!	#DIV/0!	#DIV/0!	#DIV/0!			47.8246
Fig 1a-d	t-test (2 tailed, Paired t-test)	Left Vs Right rod Length	Left Vs Right rod width
	POC5	1.15272e-05	3.81618e-06
	POC1B	3.31373e-16	3.31373e-16
	FAM161A	1.78813e-07	5.50785e-08

## Sheet: Fig. 2b
			POC1B Quantification (STORM imaging)
			Left to Right (L-R) rod width at DC (nm)		Length (nm)		Width (nm)
		Cell #	Caudal	Rostral	Left rod	Right rod	Left rod	Right rod
		1	312	371	604	585	154	80
		2	312	371	566	520	140	62
		3	262	348	654	552	119	78
		4	291	348	669	561	117	95
		5	330	407	768	572	159	82
		6	297	378			121	101
		7	251	350			123	97
		8	292	362			117	72
		9	268	348	641	612	99	80
		10	268	387	636	510	120	51
		11	301		668	602	142	85
		12	275	354			138	93
		13	311	423	597	574	130	63
		14	290	390	641	556	120	86
		15	284	341	636	538	123	100
		16	350	400	633	518
		17	332	407	617	515
		18	306	421	592	516	117	85
		19	350	521	559	523	175	81
		20	369	429	643	574	109	85
		21	362	464	570	557	111	76
		22	300	352	619	570	134	82
		23	363		517	447	118	93
		24	332	363	608	599	140	99
		25	324	412	648	573	107	93
		26	362	415	623	546	124	94
		27	317	428	673	570	137	97
		28	366	474	634	575	145	115
		29	343	488	690	577	145	100
		30	354	448	615	624	120	62
		31	285	343	650	577
		32	290	356	476	447
		33	367	455	640	548	154	153
		34	287	360	674	594	145	117
		35	322	414	666	576	134	114
		36	275	314	582	578	107	75
		37	332	387	658	487	103	76
		38	370	488	651	575	136	84
		39	363	397	637	543	153	96
		40	339	422	724	627	134	84
		41	353	438	709	618	155	91
		42	333	422	670	447	139	80
		43	336	444	705	662	177	84
		44	326	406			190	119
		45	274	376			132	57
		46	318	411	608	558
		47	313	400	724	569	118	80
		48	332	403	653	536	121	83
		49	312	399	579	469	142	81
		50	327		664	475	179	122
		51	346	467	656	682	129	93
		52	340	427	679	599	120	84
		53	372	445	703	603	137	86
		54	347	441	761	572	139	83
		55	336	393	675	573	123	81
		56	344	407	781	638	125	69
		57	358	401	666	493	121	99
		58	374	475	718	614	101	77
		59	375	430	606	567	161	67
		60	359	425	750	579	122	84
		61	377	439	685	565	142	79
		62	330	427	654	545
		63	384	421	710	675
		64	358	480	607	531
		65	292	491
		66	356	442
		67	389	475	600	520	130	89
		68	323	467	601	500	120	100
		69	383	494	615	534	105	80
		70	354	400	670	580	130	105
		71	344	456	650	575	135	98
		72	366	445	650	598	123	110
		73	370	450	697	580	103	85
		Average	330.205	414.757	648.077	561.154	131.571	88.127
		SD	34.1256	44.7497	55.6379	49.9807	19.5339	16.8298

## Sheet: Fig. 2c
Fig
				FAM161A Quantofication (STROM imaging)
			Cell #
				Left to Right (L-R) rod width at DC (nm)		Length (nm)		Width (nm)
				Caudal	Rostral	Left rod	Right rod	Left rod	Right rod
			1	292	412	691	578		82
			2	354	426	660	628		102
			3	349	429	636	616	115	92
			4	354	418	685	599	114	96
			5	337	454	655	595	105	128
			6	271	469	680	627	98	85
			7	314	381	755	537	117	90
			8	316	378	652	570	116	99
			9	303	433	642	561	96	99
			10	345	414	682	570	108	92
			11	338	449	596	624	118	121
			12	282	346	623	628	108	105
			13	286	434	678	553	114	76
			14	291	404	703	523	110	106
			15	305	465	618	641	92	113
			16	325	493	650	587	82	94
			17	305	493	682	553	102	85
			18	327	410	638	588	84	83
			19	314	425	628	533	73	76
			20	308	399	608	706	96	90
			21	307	485	677	730	67	94
			22	341	445			103	77
			23	278	354	595	505	145	84
			24	278	431	707	611	133	99
			25	292	373	655	621	128	114
			26	321	390	677	557	142	97
			27	312	370	594	553	118	86
			28	288	364	644	564	102	78
			29	304	356	580	564	118	105
			30	270	345	628	602	117	64
			31	282	338	694	602	122	137
			32	332	439	695	574	129	101
			33	343	393	665	576	111	119
			34	271	306			104	120
			35	331	458	650	568	129	90
			36	438		522	512	140	80
			37	474	448	606	555	122	79
			38	359	515	655	662	158	141
			39	431		673	673	142	106
			40	392	420	671	655	104	101
			41	347	412	729	666	142	102
			42	341	457	639	587	135	97
			43	347	406			126	88
			44	311	400	698	648	143	112
			45	288	423	564	577	124	78
			46	382		645	568	97	115
			47	365	445	730	645	107	84
			48	303	416	641	558	122	61
			49	331	461	628	591	138	99
			50	357	406	652	606	122	105
			51	287	392	610	610	123	104
			52	312	481	529	529	154	99
			53	410	404	626	626	105	96
			55	353	370	590	590	120	119
			56	300	431	610	610	138	74
			57	299	359	563	563	120	90
		Average		326.661	415.566	645.358	593.868	116.63	96.5893
		SD		42.9555	44.2291	47.8853	46.8352	19.2915	16.6272

## Sheet: Fig. 2d
				Microtubule Quantification (STROM)
						Microtubules (mts.)			Cell #	DC Left to Right (L-R) mts. width at the middle
				Left to Right (L-R) microtubules width at DC (nm)		Length (nm)
			Cell #			Left side mts.	Right side mts.
									1	425
			1	370	448	679	576		2	340
			2	318	413		405		3	450
			3	404	508	587	553		4	435
			4	328	402	611	654		5	487
			5	404	484	630	507		6	502
			6	308	483	675	529		7	413
			7	302		674	542		8	459
			8	360	474	579	496		9	425
			9	291	410	595	586		10	384
			10	324	481	636	550		11	498
			11	342	430	689	480		12	388
			12	288	484	723	546		13	456
			13	327	464	672	574		14	398
			14	310	480	676	580		15	402
			15	316	444	623	546		16	384
			16	329	438	650	556		17	380
			17	327	467	660	537		18	502
			18	295	436	695	570		19	439
			19	273	434	680	549		20	444
			20	308	509	771	564		21	363
			21	330	405	678	570		22	379
			22	390	514	660	499		23	510
			23	335	521	670	530		24	439
			24	303	478	750	543		25	381
			25	401	598	661	540		26	330
			26	359	465	682	508		27	399
			27	364	446	699	540		28	468
			28	311	441	632	505		29	420
			29	330	500	630	490		30	420
			30	393	420	621	501		31	437
			31	319	438	757	563		32	343
			32	353	456	561	507		33	456
			33	360	450	625	580		34	400
			34	335	460	587	523		35	397
			35	180	445	710	680		36	354
			36	355	455	630	667		37	363
			37	320	467	650	591		38	452
			38	345	430	662	532		39	439
			39	330	400	659	504		40	547
			40	337	390	755	650		41	446
									42	400
									43	380
									44	457
									45	484
									46	392
									47	452
									48	362
									49	415
									50	460
									51	479
									52	356
									53	414
									54	454
									55	379
									56	419
			Average	331.85	458.154	661.128	548.075			422.4
			SD	40.688	40.2542	49.5714	52.6115			48.2642

## Sheet: Fig. 3i
		DC FAM161A rods sliding quantification						DC microtubules sliding quantification
		Pics		Dist. rod Caudal (nm)	Dist. rod rostral (nm)					Dist. Rostral (nm)
		Sharp left bending	FAM161A-a100001	165	177			Sharp left cells	Microtubule-b100001	94
			FAM161A-a100002	218	272				Microtubule-b100002	98
			FAM161A-a100003	176	196				Microtubule-b100003	150
			FAM161A-a100004	240	149				Microtubule-b100004	120
			FAM161A-a100005	128	135				Microtubule-b100005	171
			FAM161A-a100006	192	50				Microtubule-b100006	111
			FAM161A-a100007	227	156				Microtubule-b100007	86
			FAM161A-a100008	209	182				Microtubule-b100008	98
			FAM161A-a100009	220	158				Microtubule-b100009	167
			FAM161A-a100010	139	124				Microtubule-b100010	149
			FAM161A-a100011	73	65				Microtubule-b100011	145
			FAM161A-a100012	267	199				Microtubule-b100012	84
			FAM161A-a100013	188	131				Microtubule-b100013	95
			FAM161A-a100014	255	207				Microtubule-b100014	57
			FAM161A-a100015	175	159				Microtubule-b100015	-30
			FAM161A-a100016	147	125				Microtubule-b100016	161
			FAM161A-a100017	147	134				Microtubule-b100017	124
			FAM161A-a100018	155	138				Microtubule-b100018	150
			FAM161A-a100019	229	171				Microtubule-b100019	164
			FAM161A-a100020	166	96				Microtubule-b100020	147
			FAM161A-a100021	184	127				Microtubule-b100021	50
			FAM161A-a100022	159	130				Microtubule-b100022	120
			FAM161A-a100023	333	233			Mild left cells	Microtubule-b200001	190
			FAM161A-a100024	110	53				Microtubule-b200002	88
			FAM161A-a100025	163	110				Microtubule-b200003	88
			FAM161A-a100026	220	156				Microtubule-b200004	0
			FAM161A-a100027	165	118				Microtubule-b200005	-155
			FAM161A-a100028	239	186				Microtubule-b200006	-57
		Slight left bending	FAM161A-a200001	98	70				Microtubule-b200007	-90
			FAM161A-a200002	114	66				Microtubule-b200008	143
			FAM161A-a200003	0	-85				Microtubule-b200009	73
			FAM161A-a200004	-46	-69				Microtubule-b200010	36
			FAM161A-a200005	-60	-82				Microtubule-b200011	-84
			FAM161A-a200006	91	0				Microtubule-b200012	0
			FAM161A-a200007	-46	-50				Microtubule-b200013	54
			FAM161A-a200008	-102	-124				Microtubule-b200014	76
			FAM161A-a200009	-54	-96				Microtubule-b200015	55
			FAM161A-a200010	-121	-170				Microtubule-b200016	43
			FAM161A-a200011	-94	-138				Microtubule-b200017	-64
			FAM161A-a200012	-115	-94				Microtubule-b200018	0
			FAM161A-a200013	-97	-148				Microtubule-b200019	0
			FAM161A-a200014	-133	-83				Microtubule-b200020	-124
			FAM161A-a200015	0	-40				Microtubule-b200021	0
			FAM161A-a200016	-94	-77				Microtubule-b200022	0
			FAM161A-a200017	0	-82				Microtubule-b200023	44
			FAM161A-a200018	0	-90				Microtubule-b200024	59
			FAM161A-a200019	-51	-85				Microtubule-b200025	-70
			FAM161A-a200020	-78	-135				Microtubule-b200026	-46
			FAM161A-a200021	-90	-85				Microtubule-b200027	-51
			FAM161A-a200022	80	93				Microtubule-b200028	-126
			FAM161A-a200023	102	88				Microtubule-b200029	-106
			FAM161A-a200024	0	-65				Microtubule-b200030	-39
			FAM161A-a200025	74	-65			Straight cells	Microtubule-b300001	-72
			FAM161A-a200026	144	92				Microtubule-b300002	-97
			FAM161A-a200027	70	42				Microtubule-b300003	-88
			FAM161A-a200028	52	30				Microtubule-b300004	-101
			FAM161A-a200029	-88	-105				Microtubule-b300005	-106
			FAM161A-a200030	0	-91				Microtubule-b300006	-56
		Straight	FAM161A-a300001	-144	-128				Microtubule-b300007	-129
			FAM161A-a300002	-121	-147				Microtubule-b300008	-147
			FAM161A-a300003	-129	-82				Microtubule-b300009	-47
			FAM161A-a300004	-120	-156				Microtubule-b300010	-124
			FAM161A-a300005	-137	-91				Microtubule-b300011	-91
			FAM161A-a300006	-108	-125				Microtubule-b300012	-64
			FAM161A-a300007	-96	-158				Microtubule-b300013	-78
			FAM161A-a300008	-113	-137				Microtubule-b300014	-81
			FAM161A-a300009	-52	-110				Microtubule-b300015	-93
			FAM161A-a300010	-107	-156				Microtubule-b300016	-81
			FAM161A-a300011	-86	-157				Microtubule-b300017	-85
			FAM161A-a300012	-114	-154				Microtubule-b300018	91
			FAM161A-a300013	-106	-162				Microtubule-b300019	-45
			FAM161A-a300014	-102	-106				Microtubule-b300020	-131
			FAM161A-a300015	-119	-113				Microtubule-b300021	0
			FAM161A-a300016	-95	-79				Microtubule-b300022	-46
			FAM161A-a300017	-77	-82			Slight right cells	Microtubule-b400001	-167
			FAM161A-a300018	-119	-150				Microtubule-b400002	-108
			FAM161A-a300019	-136	-130				Microtubule-b400003	-57
			FAM161A-a300020	-114	-131				Microtubule-b400004	-289
			FAM161A-a300021	-140	-177				Microtubule-b400005	-220
			FAM161A-a300022	-120	-135				Microtubule-b400006	-86
			FAM161A-a300023	-114	-120				Microtubule-b400007	-106
			FAM161A-a300024	-105	-120				Microtubule-b400008	-223
			FAM161A-a300025	-123	-119				Microtubule-b400009	-252
		Slight right bending	FAM161A-a400001	-110	-158				Microtubule-b400010	-70
			FAM161A-a400002	-201	-374				Microtubule-b400011	-139
			FAM161A-a400003	-110	-132				Microtubule-b400012	-145
			FAM161A-a400004	-156	-214				Microtubule-b400013	-151
			FAM161A-a400005	-128	-135				Microtubule-b400014	-117
			FAM161A-a400006	-191	-180				Microtubule-b400015	-73
			FAM161A-a400007	-168	-209				Microtubule-b400016	-157
			FAM161A-a400008	-114	-110				Microtubule-b400017	-171
			FAM161A-a400009	-119	-125
			FAM161A-a400010	-134	-161
			FAM161A-a400011	-223	-186
			FAM161A-a400012	-160	-256
			FAM161A-a400013	-110	-206
			FAM161A-a400014	-132	-195

## Sheet: Fig. 3j
	DC FAM161A rods sliding and beating amplitude						DC microtubules sliding and beating amplitude
	Pics		Dist. rod rostral (nm)	Mean amplitude of flagellum (y)			Pics		Rost. Dist. (nm)	Mean amplitude of flagellum (y)
							Sharp left cells	Microtubule-b100001	94	-7.40134
	Sharp left bending	FAM161A-a100001	177	-8.3232				Microtubule-b100002	98	-4.3794
		FAM161A-a100002	272	-28.3215				Microtubule-b100003	150	-7.5677
		FAM161A-a100003	196	-9.611				Microtubule-b100004	120	-2.4622
		FAM161A-a100004	149	-8.8375				Microtubule-b100005	171	-7.7087
		FAM161A-a100005	135	-4.9004				Microtubule-b100006	111	-4.1968
		FAM161A-a100006	50	-2.3726				Microtubule-b100007	86	-7.0043
		FAM161A-a100007	156	-8.6432				Microtubule-b100008	98	-6.2443
		FAM161A-a100008	182	-11.3312				Microtubule-b100009	167	-9.9054
		FAM161A-a100009	158	-4.8045				Microtubule-b100010	149	-6.9052
		FAM161A-a100010	124	-4.9019				Microtubule-b100011	145	-6.5745
		FAM161A-a100011	65	-8.7804				Microtubule-b100012	84	-8.5881
		FAM161A-a100012	199	-7.7906				Microtubule-b100013	95	-7.1695
		FAM161A-a100013	131	-8.5828				Microtubule-b100014	57	-2.4844
		FAM161A-a100014	207	-6.8965				Microtubule-b100015	-30	-2.7311
		FAM161A-a100015	159	-9.4995				Microtubule-b100016	161	-8.8732
		FAM161A-a100016	125	-9.9976				Microtubule-b100017	124	-3.3675
		FAM161A-a100017	134	-6.5965				Microtubule-b100018	150	-4.5815
		FAM161A-a100018	138	-8.768				Microtubule-b100019	164	-6.692
		FAM161A-a100019	171	-7.6786				Microtubule-b100020	147	-4.5508
		FAM161A-a100020	96	-9.8788				Microtubule-b100021	50	-4.5227
		FAM161A-a100021	127	-5.6916				Microtubule-b100022	120	-4.3527
		FAM161A-a100022	130	-10.7593			Mild left cells	Microtubule-b200001	190	-0.8528
		FAM161A-a100023	233	-9.1668				Microtubule-b200002	88	-2.0867
		FAM161A-a100024	53	-9.8481				Microtubule-b200003	88	-2.1106
		FAM161A-a100025	110	-4.5196				Microtubule-b200004	0	-2.3457
		FAM161A-a100026	156	-9.4974				Microtubule-b200005	-155	0.5077
		FAM161A-a100027	118	-5.5399				Microtubule-b200006	-57	-1.3795
		FAM161A-a100028	186	-5.6253				Microtubule-b200007	-90	-1.212
	Slight left bending	FAM161A-a200001	70	-2.8477				Microtubule-b200008	143	-2.4563
		FAM161A-a200002	66	-4.1063				Microtubule-b200009	73	-1.0045
		FAM161A-a200003	-85	-1.8676				Microtubule-b200010	36	-3.3457
		FAM161A-a200004	-69	-7.4207				Microtubule-b200011	-84	-4.3109
		FAM161A-a200005	-82	-3.4814				Microtubule-b200012	0	-2.9638
		FAM161A-a200006	0	-3.2402				Microtubule-b200013	54	-2.0209
		FAM161A-a200007	-50	-3.342				Microtubule-b200014	76	-3.6417
		FAM161A-a200008	-124	-1.8624				Microtubule-b200015	55	-2.6956
		FAM161A-a200009	-96	-3.0953				Microtubule-b200016	43	-1.9612
		FAM161A-a200010	-170	-1.4506				Microtubule-b200017	-64	-2.0654
		FAM161A-a200011	-138	-2.0906				Microtubule-b200018	0	-3.7691
		FAM161A-a200012	-94	-5.689				Microtubule-b200019	0	-3.0914
		FAM161A-a200013	-148	-3.5108				Microtubule-b200020	-124	-2.94
		FAM161A-a200014	-83	-6.305				Microtubule-b200021	0	-3.7919
		FAM161A-a200015	-40	-5.8607				Microtubule-b200022	0	1.0618
		FAM161A-a200016	-77	-3.8134				Microtubule-b200023	44	-2.8669
		FAM161A-a200017	-82	-6.3076				Microtubule-b200024	59	-1.0178
		FAM161A-a200018	-90	-2.8154				Microtubule-b200025	-70	-1.9379
		FAM161A-a200019	-85	-2.0495				Microtubule-b200026	-46	-2.3187
		FAM161A-a200020	-135	-1.6631				Microtubule-b200027	-51	-0.6339
		FAM161A-a200021	-85	-2.0068				Microtubule-b200028	-126	-1.432
		FAM161A-a200022	93	4.5338				Microtubule-b200029	-106	0.7011
		FAM161A-a200023	88	-4.978				Microtubule-b200030	-39	-6.0799
		FAM161A-a200024	-65	-6.63			Straight cells	Microtubule-b300001	-72	-0.7538
		FAM161A-a200025	-65	-2.1675				Microtubule-b300002	-97	-0.2323
		FAM161A-a200026	92	-4.131				Microtubule-b300003	-88	0.1133
		FAM161A-a200027	42	-6.4894				Microtubule-b300004	-101	-0.9632
		FAM161A-a200028	30	-5.62				Microtubule-b300005	-106	-2.0992
		FAM161A-a200029	-105	-1.1693				Microtubule-b300006	-56	0.3091
		FAM161A-a200030	-91	-0.4285				Microtubule-b300007	-129	-0.4648
	Straight	FAM161A-a300001	-128	-0.5457				Microtubule-b300008	-147	0.4753
		FAM161A-a300002	-147	-0.941				Microtubule-b300009	-47	-0.95
		FAM161A-a300003	-82	-1.4078				Microtubule-b300010	-124	0.19
		FAM161A-a300004	-156	-0.7461				Microtubule-b300011	-91	0.7386
		FAM161A-a300005	-91	-0.4536				Microtubule-b300012	-64	0.3367
		FAM161A-a300006	-125	-2.018				Microtubule-b300013	-78	-2.3677
		FAM161A-a300007	-158	-1.2415				Microtubule-b300014	-81	-0.4986
		FAM161A-a300008	-137	-2.203				Microtubule-b300015	-93	-0.3066
		FAM161A-a300009	-110	-0.3775				Microtubule-b300016	-81	-0.8232
		FAM161A-a300010	-156	-1.395				Microtubule-b300017	-85	0.6627
		FAM161A-a300011	-157	-0.5537				Microtubule-b300018	91	-0.0361
		FAM161A-a300012	-154	-0.2429				Microtubule-b300019	-45	0.1822
		FAM161A-a300013	-162	-0.8521				Microtubule-b300020	-131	0.1195
		FAM161A-a300014	-106	-0.2333				Microtubule-b300021	0	0.1587
		FAM161A-a300015	-113	-1.7382				Microtubule-b300022	-46	0.2545
		FAM161A-a300016	-79	-0.4718			Slight right cells	Microtubule-b400001	-167	0.6148
		FAM161A-a300017	-82	-0.6739				Microtubule-b400002	-108	-1.8294
		FAM161A-a300018	-150	-1.479				Microtubule-b400003	-57	1.3082
		FAM161A-a300019	-130	-0.3078				Microtubule-b400004	-289	0.9519
		FAM161A-a300020	-131	-1.3734				Microtubule-b400005	-220	2.9705
		FAM161A-a300021	-177	-0.3188				Microtubule-b400006	-86	2.0667
		FAM161A-a300022	-135	-1.5845				Microtubule-b400007	-106	2.5907
		FAM161A-a300023	-120	-0.7284				Microtubule-b400008	-223	-0.2452
		FAM161A-a300024	-120	-0.2264				Microtubule-b400009	-252	6.4622
		FAM161A-a300025	-119	-0.2966				Microtubule-b400010	-70	1.7424
	Slight right bending	FAM161A-a400001	-158	0.5497				Microtubule-b400011	-139	5.6432
		FAM161A-a400002	-374	3.7602				Microtubule-b400012	-145	0.1823
		FAM161A-a400003	-132	0.7759				Microtubule-b400013	-151	1.8621
		FAM161A-a400004	-214	2.5638				Microtubule-b400014	-117	0.5709
		FAM161A-a400005	-135	1.1238				Microtubule-b400015	-73	2.751
		FAM161A-a400006	-180	1.1314				Microtubule-b400016	-157	-0.3826
		FAM161A-a400007	-209	1.2043				Microtubule-b400017	-171	2.3982
		FAM161A-a400008	-110	-0.6602
		FAM161A-a400009	-125	-0.973
		FAM161A-a400010	-161	-0.8566
		FAM161A-a400011	-186	2.2262
		FAM161A-a400012	-256	2.6994
		FAM161A-a400013	-206	0.981
		FAM161A-a400014	-195	1.5293

## Sheet: Fig. 4b
			Sharp left	vertical distance (nm) between L-R SC9
			1	21
			2	207
			3	62
			4	75
			5	110
			6	220
			average	116
			SD	81
			Mild left
			1	-83
			2	-81
			3	-62
			4	-75
			5	-59
			Average	-72
			SD	11
			Straight
			1	-223
			2	-268
			3	-193
			4	-121
			5	-287
			6	-180
			7	-191
			8	-263
			9	-129
			10	-99
			11	-231
			12	-115
			13	-225
			14	-199
			15	-97
			16	-196
			Average	-189
			SD	61

## Sheet: Fig. 4d
			Intersegment Angles Left Segmented Columns (SCs)
			Sharp left
				Cell/tomo#	tomo05	tomo6	tomo7	tomo35	tomo36	tomo41	tomo43											Average	SD
			Segmented Column #
			1
			2		11	9	2	1	3	-1	5											4	4
			3		2	10	9	5	11	0	2											6	4
			4		1	4	4	0	7	-1	0											2	3
			5		7	3	3	1	5	0	-2											2	3
			6		0	-3	2	3	3	2	0											1	2
			7		0	-3	-5	-3	-3	5	5											-1	4
			8		-6	-15	-10	2	-8	-7	3											-6	6
			9		-21	-28	-12	-26	-18	-24	-29											-23	6
			10		0	0	-2	-6	-2	4	-1											-1	3
			11		-4	0	1	7	1	0	-5											0	4
			12		2	1	0	-6	0	-1	1											0	3
			13		0	0	1	5	-1	-2	3											1	2
			14		1	0	-6	4	1	-1	1											0	3
			15		0	-4	-1	-4	0	2	4											0	3
			Mild left
			Segmented column #	Cell/tomo #	tomo08	tomo12	tomo23	tomo45	tomo46													Average	SD
			1
			2		3	5	4	4	8													5	2
			3		2	3	3	6	4													4	2
			4		2	1	4	6	3													3	2
			5		2	2	-1	3	0													1	2
			6		2	5	2	1	-5													1	4
			7		2	-1	6	-5	0													0	4
			8		-5	0	-8	-4	-10													-5	4
			9		-5	-5	-3	-3	-5													-4	1
			10		0	-9	-6	0	0													-3	4
			11		-1	0	6	0	0													1	3
			12		-1	0	-3	0	0													-1	1
			13		0	0	-5	0	-3													-2	2
			14		0	2	0	-2	1													0	1
			15		0	4	0	-5	0													0	3
			Straight
				Cell/tomol#	tomo02	tomo10	tomo11	tomo25	tomo27	tomo31	tomo32	tomo33	tomo36	tomo37	tomo38	tomo41	tomo44	tomo47	tomo37	tomo43		Average	SD
			Segmented column #
			1
			2		2	6	4	0	0	3	3	4	3	5	4	3	2	2	0	0		3	2
			3		9	-4	0	4	-4	0	15	-2	3	0	0	2	2	8	-3	0		2	5
			4		-5	-2	1	0	4	3	3	8	3	2	3	3	3	5	1	8		3	3
			5		3	7	2	4	4	2	3	5	-3	6	3	4	3	4	6	4		4	2
			6		1	3	1	2	3	5	4	-1	-4	2	4	5	0	-5	-1	4		1	3
			7		-1	-1	-3	-4	-2	0	-6	-4	0	-2	-2	-1	-3	1	-2	6		-2	3
			8		0	-1	-2	4	-3	-1	5	0	0	0	2	0	4	-1	-5	-3		0	3
			9		0	-4	-2	-2	4	-1	-6	-2	3	0	-5	-2	-5	0	-2	1		-1	3
			10		3	1	1	-4	1	2	1	2	0	-6	0	-5	0	2	0	-5		0	3
			11		1	5	3	0	4	0	0	-1	0	0	6	0	5	-5	0	5		1	3
			12		-1	0	-1	0	1	0	-3	2	0	0	0	0	-4	0	0	2		0	2
			13		2	0	0	-2	0	2	1	-1	0	0	8	6	-2	3	-7	0		1	3
			14		0	-2	-1	1	0	5	0	1	0	0	-3	0	0	3	-5	0		0	2
			15		0	-3	3	1	1	5	0	0	-4	-3	4	5	2	-1	2	-3		1	3
			Intersegment Angles Right Segmented Columns (SCs)
			Sharp left
				Cell/tomo#	tomo05	tomo6	tomo7	tomo35	tomo36	tomo41	tomo43											Average	SD
			Segmented Column #
			1
			2		0	1	-2	0	1	-3	2											0	2
			3		0	2	1	0	0	-4	3											0	2
			4		1	0	-1	-1	0	2	-2											0	1
			5		0	-1	-5	0	-2	2	0											-1	2
			6		0	1	5	1	1	-1	1											1	2
			7		1	0	-3	0	0	-2	-1											-1	1
			8		0	-4	1	0	3	2	-1											0	2
			9		-7	-12	-10	-15	-16	-18	-11											-13	4
			10		-6	-1	5	0	0	15	0											2	7
			Mild Left
				Cell/tomo#	tomo08	tomo12	tomo23	tomo45	tomo46													Average	SD
			Segmented Column #
			1
			2		-1	1	1	0	0													0	1
			3		0	0	1	-1	1													0	1
			4		-1	0	-4	2	0													-1	2
			5		-1	0	1	2	3													1	2
			6		-1	2	1	-2	1													0	2
			7		1	1	0	0	-1													0	1
			8		0	1	1	1	-8													-1	4
			9		4	-5	-4	-3	9													0	6
			10		5	2	2	0	0													2	2
			Straight
				Cell/tomo#	tomo02	tomo10	tomo11	tomo25	tomo27	tomo31	tomo32	tomo33	tomo36	tomo37	tomo38	tomo41	tomo44	tomo47	tomo37	tomo43		Average	SD
			Segmented column #
			1
			2		2	-1	-4	0	0	-2	0	4	0	1	0	-2	3	2	1	0		0	2
			3		-2	1	1	2	-3	0	-3	0	1	1	4	-4	0	-1	1	0		0	2
			4		-1	0	-3	-3	1	3	1	-1	-1	-2	-2	0	1	2	1	1		0	2
			5		-1	0	0	2	-2	1	1	0	2	1	-1	1	0	-1	1	-2		0	1
			6		3	0	2	2	-1	1	-2	1	2	-1	1	4	-1	2	1	0		1	2
			7		2	2	1	1	17	8	3	2	2	-1	1	-2	4	0	-2	3		3	5
			8		14	-1	0	8	12	-5	-2	1	13	1	16	10	-1	1	2	6		5	7
			9		3	6	6	6	-1	15	7	-2	1	5	4	6	6	11	2	10		5	4
			10		1	7	0	0	0	3	5	9	0	5	-10	0	4	5	2	14		3	5

[truncated: 23 more sheets: Fig. 5a-c, Fig. 5d, SFig. 1b, Sfig. 1d, SFig. 2a, SFig. 2b, SFig. 2c, SFig. 2d, SFig. 3, SFig. 4, SFig. 5a, SFig. 5b, SFig. 5c-e,  SFig. 7a, SFig. 7b, SFig. 7c, SFig. 7d, SFig. 8a-b, SFig. 8c-d, SFig. 8e-h …]
